# Supplementary material for: Patterns and Frequency of Pathogenic Germline Mutations among Patients with Newly-Diagnosed Endometrial Cancer: The Jordanian Exploratory Cancer Genetics (Jo-ECAG) Endometrial Study
Source: Cancers (Basel). 2024 Jul 15;16(14):2543. doi: 10.3390/cancers16142543 (PMC11274358; doi:10.3390/cancers16142543)
Supplement: Supplementary file 1 [file cancers-16-02543-s001.zip]

Archive with 1 entries (1 files):
- cancers-3064604-supplementary.pdf
